# Supplementary material for: Psilocybin during the postpartum period induces long-lasting adverse effects in both mothers and offspring
Source: Nat Commun. 2025 Sep 30;16:8630. doi: 10.1038/s41467-025-64371-5 (PMC12485072; doi:10.1038/s41467-025-64371-5)
Supplement: Supplementary file 3 — Supplementary Data 1 [file 41467_2025_64371_MOESM3_ESM.xlsx]

## Sheet: Sheet1
					Intruder Days	Post-test Day
Composite	Type	Behavior	Description	Care Category	Main Effect of Stress	Main Effect of Stress	Main Effect of Psilocybin
Full Litter Contact (composite not included in Z-score)	Nursing	Hover	Dam over litter, but engaged in self-grooming, arranging nest material or eating/drinking	Nursing	F (1, 47) = 22.10**** P < 0.0001	F (1, 45) = 0.6880 P=0.4112	F (1, 45) = 0.03647 P=0.8494
		Sniffing/Licking	Hover over litter, grooming pups	Nursing	F (1, 47) = 16.75*** P= 0.0002	F (1, 45) = 2.877e-005 P=0.9957	F (1, 45) = 5.003* P=0.0303
		Arched back nursing	Over litter with all 4 paws down, back in kyphosis and quiescent	Nursing	F (1, 47) = 6.983* P=0.0111	F (1, 45) = 4.735* P=0.0348	F (1, 45) = 1.464 P=0.2326
		Full Litter Contact	Hover + Sniffing/Licking + Arched back nursing	N/A	F(1,47) = 19.42**** P<0.0001	F(1, 45) = 5.290* P=0.0261	F(1,45) = 1.610 P=0.2110
Maternal stress-related	Partial litter contact	Pup retrieval	Transports pup to nest or new nest	Nest-related	F (1, 47) = 51.19**** P<0.0001	F (1, 42) = 6.345* P=0.0157	F (1, 42) = 4.697* P=0.0359
		Failed pup retrieval	Drops pup while retrieving	Nest-related
		Circling with pup	Dam runs around the cage in circles with pup in mouth, dropping pup outside of the nest or new nest	Nest-related
		Partial litter contact	Pups are grouped in multiple nests or scattered, dams nurse, groom, or lick some but not all pups	Nest-related
	In-nest, stress-related	In nest, no pup contact	Nest is disorganized, dam is near pups in nest area but not in physical contact or in contact but preventing nipple access, and actively arranging nest material, self-grooming or digging	Nest-related
	Out of nest, stress-related	Digging	Digging outside of nest	Non-Litter related
		Inactive	Sitting or resting outside of nest	Non-litter related
		Self-grooming	Face or body licking	Non-litter related
Nest-building	Nest-building	Nest-building	Out of nest, carrying nestlet material to nest or pushing bedding around pups	Nest-building	Day x Stress: F (5, 212) = 3.612** P=0.0037	F (1, 38) = 3.431 P=0.0718	F (1, 38) = 3.431 P=0.0718
		In nest, in non-nursing contact, nest-building	Nest is disorganized, dam not in physical contact with pups but pulling nest materials in	Nest-building
Other	Out of nest	Eating	Outside of nest	Non-Litter related	Day x Stress: F (8, 376) = 3.236** P=0.0014	F (1, 45) = 9.221** P=0.0040	F (1, 45) = 0.1104 P=0.7412
		Drinking	Outside of nest
		Active	Walking, running, or rearing
Avoidance	Active escape	Located in the non-nest cage	Any behavior that occurs in non-nest cage	N/A	F (1, 137) = 19.26**** P<0.0001	F (1, 43) = 11.99** P=0.0012	F (1, 43) = 0.3180 P=0.5757
Fragmented Care	Behavioral Inconsistency	Switching between care categories from one observation to the next	Calculated for each test day, total possible switches = 19	N/A	F (1, 47) = 19.53**** P<0.0001	F (1, 44) = 0.8225 P=0.3694	F (1, 44) = 1.116 P=0.2966
