# Supplementary material for: Psilocybin during the postpartum period induces long-lasting adverse effects in both mothers and offspring
Source: Nat Commun. 2025 Sep 30;16:8630. doi: 10.1038/s41467-025-64371-5 (PMC12485072; doi:10.1038/s41467-025-64371-5)
Supplement: Supplementary file 7 — Source data [file 41467_2025_64371_MOESM7_ESM.xlsx]

## Sheet: Figure 1B-J
Figure 1	Maternal behaviors during a 1 hour observation following intruder exposure on PPD 5, 6, and 7
	Observations were recorded every 3 minutes, data represent % observations out of 20 total.
	*Outlier determined by ROUT test, excluded from analysis
B	LATENCY TO RETRIEVE FIRST PUP (s)
	Group	CONTROL											CONRTOL											STRESS																STRESS
	Treatment	VEHICLE											PSILOCYBIN											VEHICLE																PSILOCYBIN
	Animal ID	C08	C11	C15	C16	C17	C18	C22	C23	C26	C27	C33	C09	C10	C12	C13	C14	C24	C25	C28	C30	C32	C34	E08	E10	E12	E14	E15	E16	E17	E18	E21	E22	E23	E24	E28	E29	E33	E35	E07	E09	E11	E13	E26	E27	E30	E31	E32	E34
	PPD 5	5	13	11	21	6	5	20	16	2	7	8	11	20	6	2	4	17	1	6	2	22	34	7	4	3	6	2	5	73	17	20	10	5	6	5	6	41	174	52	12	4	13	10	11	4	8	9	29
	PPD 6	5	6	4	11	5	4	20	2	3	22	2	8	1	4	2	3	44	7	2	7	8	13	3	6	3	6	20	2	26	14	25	3	1	5	7	15	20	12	53	53	3	10	12	5	18	8	14	26
	PPD 7	10	6	3	15	6	7	11	6	1	11	2	10	10	3	14	6	11	3	6	13	6	26	4	7	3	3	70	4	2	19	4	1	33	5	10	8	13	22	7	6	300	12	8	10	18	10	21	10
	Median latency (s)	5	6	4	15	6	5	20	6	2	11	2	10	10	4	2	4	17	3	6	7	8	26*	4	6	3	6	20	4	26	17	20	3	5	5	7	8	20	22	52*	12	4	12	10	10	18	8	14	26
	Log-rank (Mantel-Cox) test
	Chi square	6.061
	df	1
	P value	0.0138
	P value summary	*
	Are the survival curves sig different?	Yes
C	% MICE CIRCLING
	Group	CONTROL											CONRTOL											STRESS																STRESS
	Treatment	VEHICLE											PSILOCYBIN											VEHICLE																PSILOCYBIN
	Animal ID	C08	C11	C15	C16	C17	C18	C22	C23	C26	C27	C33	C09	C10	C12	C13	C14	C24	C25	C28	C30	C32	C34	E08	E10	E12	E14	E15	E16	E17	E18	E21	E22	E23	E24	E28	E29	E33	E35	E07	E09	E11	E13	E26	E27	E30	E31	E32	E34
	Circling? Yes = 1, No = 0	0	1	0	1	0	1	0	0	0	0	0	0	0	0	0	0	0	0	0	0	0	1	1	0	1	1	1	0	1	1	0	1	0	0	0	0	1	1	1	0	0	1	0	0	1	1	1	1
	P value and statistical significance
	Test	Fisher's exact test
	P value	0.0078
	P value summary	**
	One- or two-sided	Two-sided
	Statistically significant (P < 0.05)?	Yes
D	% MICE RELOCATING NEST
	Group	CONTROL											CONRTOL											STRESS																STRESS
	Treatment	VEHICLE											PSILOCYBIN											VEHICLE																PSILOCYBIN
	Animal ID	C08	C11	C15	C16	C17	C18	C22	C23	C26	C27	C33	C09	C10	C12	C13	C14	C24	C25	C28	C30	C32	C34	E08	E10	E12	E14	E15	E16	E17	E18	E21	E22	E23	E24	E28	E29	E33	E35	E07	E09	E11	E13	E26	E27	E30	E31	E32	E34
	Reclocation? Yes = 1, No = 0	0	1	0	0	0	0	0	0	0	0	0	1	1	0	0	0	0	0	0	0	0	0	1	1	1	0	1	0	1	1	0	0	0	0	0	0	1	1	1	0	1	1	0	0	1	1	1	1
	Test	Fisher's exact test
	P value	0.0031
	P value summary	**
	One- or two-sided	Two-sided
	Statistically significant (P < 0.05)?	Yes
E	% FULL LITER CONTACT
	Group	CONTROL											CONRTOL											STRESS																STRESS
	Treatment	VEHICLE											PSILOCYBIN											VEHICLE																PSILOCYBIN
	Animal ID	C08	C11	C15	C16	C17	C18	C22	C23	C26	C27	C33	C09	C10	C12	C13	C14	C24	C25	C28	C30	C32	C34	E08	E10	E12	E14	E15	E16	E17	E18	E21	E22	E23	E24	E28	E29	E33	E35	E07	E09	E11	E13	E26	E27	E30	E31	E32	E34
	PPD 5	65	50	45	90	90	45	70	85	90	95	60	45	30	70	80	65	80	70	55	95	65	75	0	0	40	35	50	55	10	70	80	35	85	90	45	60	75	35	25	15	0	70	45	70	5	0	40	85
	PPD 6	90	40	80	85	50	65	70	60	100	80	80	40	45	65	80	95	85	60	35	80	85	90	50	40	0	55	50	60	60	30	85	45	45	40	50	60	60	80	0	0	0	70	30	45	75	55	90	35
	PPD 7	45	55	70	85	65	50	80	80	85	65	90	50	50	80	100	80	100	40	45	85	55	85	0	65	25	25	5	50	45	80	90	50	90	80	70	45	65	80	45	65	10	65	25	80	60	15	0	70
	ANOVA table	SS	DF	MS	F (DFn, DFd)	P value
	Day x Stress	358.7	2	179.4	F (2, 94) = 0.4761	P=0.6227
	Day	611.8	2	305.9	F (2, 94) = 0.8120	P=0.4471
	Stress	19360	1	19360	F (1, 47) = 19.42	P<0.0001
	Subject	46864	47	997.1	F (47, 94) = 2.647	P<0.0001
	Residual	35413	94	376.7
F	% ARCH-BACK NURSING
	Group	CONTROL											CONTROL											STRESS																STROSS
	Treatment	VEHICLE											PSILOCYBIN											VEHICLE																PSILOCYBIN
	Animal ID	C08	C11	C15	C16	C17	C18	C22	C23	C26	C27	C33	C09	C10	C12	C13	C14	C24	C25	C28	C30	C32	C34	E08	E10	E12	E14	E15	E16	E17	E18	E21	E22	E23	E24	E25	E29	E33	E35	E07	E09	E11	E13	E26	E27	O30	E31	E32	E34
	PPD 5	20	15	25	35	55	15	30	55	60	45	15	25	25	30	50	30	50	45	25	35	25	40	0	0	35	5	20	25	0	45	45	15	60	45	15	30	55	0	15	0	0	40	40	30	0	0	35	60
	PPD 6	45	10	45	5	15	45	40	30	65	40	70	25	45	10	55	55	60	35	10	40	30	70	35	30	0	20	20	10	30	0	55	25	30	30	0	30	45	45	0	0	0	15	15	25	55	35	40	20
	PPD 7	15	0	45	60	35	30	45	65	45	20	65	10	10	10	75	50	65	35	35	30	45	60	0	40	20	5	0	35	5	20	75	25	75	60	40	40	60	55	35	50	0	25	25	0	45	10	0	50
	ANOVA table	SS	DF	MS	F (DFn, DFd)	P value
	Day x Stress	296.8	2	148.4	F (2, 94) = 0.5172	P=0.5979
	Day	1076	2	538.2	F (2, 94) = 1.876	P=0.1589
	Stress	4288	1	4288	F (1, 47) = 6.983	P=0.0111
	Subject	28861	47	614.1	F (47, 94) = 2.140	P=0.0009
	Residual	26967	94	286.9
G	% SNIFFING/LICKING
	Group	CONTROL											CONRTOL											STRESS																STRESS
	Treatment	VEHICLE											PSILOCYBIN											VEHICLE																PSILOCYBIN
	Animal ID	C08	C11	C15	C16	C17	C18	C22	C23	C26	C27	C33	C09	C10	C12	C13	C14	C24	C25	C28	C30	C32	C34	E08	E10	E12	E14	E15	E16	E17	E18	E21	E22	E23	E24	E28	E29	E33	E35	E07	E09	E11	E13	E26	E27	E30	E31	E32	E34
	PPD 5	20	5	20	40	35	15	20	20	20	25	40	10	25	10	15	25	20	5	25	55	15	10	0	0	5	30	10	5	5	20	30	0	25	45*	20	15	15	15	5	10	0	20	5	30	0	0	0	10
	PPD 6	40	0	15	50	35	15	5	20	20	25	10	15	30	0	25	40	20	10	15	20	25	15	5	10	0	5	30	20	20	15	30	10	15	10	10	10	15	10	0	0	0	20	10	10	5	10	20	5
	PPD 7	15	15	10	20	30	10	20	10	20	30	20	10	10	5	25	30	15	5	5	50	10	20	0	5	5	0	0	15	5	25	10	25	15	20	20	0	5	10	10	5	0	5	0	30	10	0	0	10
	Fixed effects (type III)	P value	P value summary	Statistically significant (P < 0.05)?	F (DFn, DFd)
	Day	0.1688	ns	No	F (2, 93) = 1.814
	Stress	0.0002	***	Yes	F (1, 47) = 16.75
	Day x Stress	0.7876	ns	No	F (2, 93) = 0.2393
	Random effects	SD	Variance
	Subject	6.43	41.35
	Residual	8.287	68.67
H	% MATERNAL STRESS-RELATED
	Group	CONTROL											CONRTOL											STRESS																STRESS
	Treatment	VEHICLE											PSILOCYBIN											VEHICLE																PSILOCYBIN
	Animal ID	C08	C11	C15	C16	C17	C18	C22	C23	C26	C27	C33	C09	C10	C12	C13	C14	C24	C25	C28	C30	C32	C34	E08	E10	E12	E14	E15	E16	E17	E18	E21	E22	E23	E24	E28	E29	E33	E35	E07	E09	E11	E13	E26	E27	E30	E31	E32	E34
	PPD 5	0	10	0	0	0	5	5	0	0	0	5	15	0	5	0	5	0	0	25*	0	0	0	55	60	30	20	20	20	25	15	0	40	0	0	20	0	15	20	20	55	50	5	5	15	25	60	35	0
	PPD 6	0	15	5	0	10	0	5	0	0	0	0	30*	0	5	0	0	0	5	10	0	0	0	10	10	65*	15	25	25	15	5	0	10	10	5	10	5	30	5	40	40	40	25	20	15	5	5	5	30
	PPD 7	5	10	0	0	5	5	0	0	0	5	0	10	10	15	0	0	0	5	20*	0	10	0	15	5	35	35	60	25	15	10	5	10	0	0	0	35	10	10	10	25	20	20	25	5	25	30	45	10
	Fixed effects (type III)	P value	P value summary	Statistically significant (P < 0.05)?	F (DFn, DFd)
	Day	0.2976	ns	No	F (2, 90) = 1.228
	Stress	<0.0001	****	Yes	F (1, 47) = 51.19
	Day x Stress	0.1685	ns	No	F (2, 90) = 1.816
	Random effects	SD	Variance
	Subject	4.607	21.23
	Residual	11.48	131.9
I	% AVOIDANCE
	Group	CONTROL											CONRTOL											STRESS																STRESS
	Treatment	VEHICLE											PSILOCYBIN											VEHICLE																PSILOCYBIN
	Animal ID	C08	C11	C15	C16	C17	C18	C22	C23	C26	C27	C33	C09	C10	C12	C13	C14	C24	C25	C28	C30	C32	C34	E08	E10	E12	E14	E15	E16	E17	E18	E21	E22	E23	E24	E28	E29	E33	E35	E07	E09	E11	E13	E26	E27	E30	E31	E32	E34
	PPD 5	0	10	25	5	5	10	10	0	0	0	20	30*	15	0	0	5	0	0	10	5	10	15	5	15	5	35	15	0	40	5	15	40	5	5	15	25	0	35	15	10	0	5	20	5	40	25	5	5
	PPD 6	10	0	5	10	35*	10	5	5	0	0	5	30*	10	5	0	0	0	5	30*	5	10	5	0	30	15	15	15	15	5	40	10	35	25	5	30	25	5	0	40	40	80	5	30	35	20	25	0	20
	PPD 7	30	20	5	10	25	10	0	0	5	15	0	35	35	0	0	5	0	15	0	0	15	0	60	0	50	40	35	10	30	5	0	30	0	20	20	5	0	0	5	0	30	0	45	5	0	5	35	10
	Fixed effects (type III)	P value	P value summary	Statistically significant (P < 0.05)?	F (DFn, DFd)
	Day	0.5939	ns	No	F (2, 137) = 0.5230
	Stress	<0.0001	****	Yes	F (1, 137) = 19.26
	Day x Stress	0.1937	ns	No	F (2, 137) = 1.661
	Random effects	SD	Variance
	Subject	0	0
	Residual	13.73	188.5
J	PROP FRAGMENTED CARE
	Group	CONTROL											CONRTOL											STRESS																STRESS
	Treatment	VEHICLE											PSILOCYBIN											VEHICLE																PSILOCYBIN
	Animal ID	C08	C11	C15	C16	C17	C18	C22	C23	C26	C27	C33	C09	C10	C12	C13	C14	C24	C25	C28	C30	C32	C34	E08	E10	E12	E14	E15	E16	E17	E18	E21	E22	E23	E24	E28	E29	E33	E35	E07	E09	E11	E13	E26	E27	E30	E31	E32	E34
	PPD 5	0.263158	0.263158	0.368421	0.157895	0.210526	0.0526316	0.368421	0.157895	0.105263	0.105263	0.105263	0.315789	0.210526	0.210526	0.157895	0.0526316	0.210526	0.210526	0.315789	0.0526316	0.105263	0.315789	0.315789	0.315789	0.263158	0.631579	0.473684	0.526316	0.526316	0.210526	0.315789	0.157895	0.157895	0.157895	0.631579	0.263158	0.263158	0.473684	0.473684	0.368421	0.105263	0.315789	0.210526	0.368421	0.263158	0.473684	0.526316	0.263158
	PPD 6	0.105263	0.473684	0.210526	0.210526	0.315789	0.105263	0.315789	0.157895	0	0.210526	0.210526	0.263158	0.105263	0.368421	0.105263	0.105263	0.263158	0.157895	0.263158	0.263158	0.105263	0.210526	0.421053	0.315789	0.105263	0.421053	0.473684	0.368421	0.210526	0.578947	0.263158	0.157895	0.210526	0.315789	0.368421	0.263158	0.368421	0.157895	0.105263	0.105263	0.105263	0.421053	0.210526	0.210526	0.315789	0.210526	0.157895	0.263158
	PPD 7	0.421053	0.105263	0.315789	0.157895	0.105263	0.315789	0.105263	0.210526	0.105263	0.421053	0.105263	0.157895	0.157895	0.105263	0	0.157895	0	0.157895	0.315789	0.210526	0.105263	0.263158	0.315789	0.105263	0.0526316	0.631579	0.368421	0.157895	0.210526	0.210526	0.210526	0.315789	0.105263	0.210526	0.263158	0.421053	0.315789	0.210526	0.210526	0.263158	0.526316	0.263158	0.157895	0.263158	0.368421	0.421053	0.210526	0.210526
	ANOVA table	SS	DF	MS	F (DFn, DFd)	P value
	Day x Stress	0.04858	2	0.02429	F (2, 94) = 1.837	P=0.1650
	Day	0.06034	2	0.03017	F (2, 94) = 2.282	P=0.1078
	Stress	0.3763	1	0.3763	F (1, 47) = 19.53	P<0.0001
	Subject	0.9053	47	0.01926	F (47, 94) = 1.457	P=0.0619
	Residual	1.243	94	0.01322
[truncated: 1 more columns]

## Sheet: Figure 2B-H
Figure 2	Maternal behaviors during a 1 hour observation 24 hours following intruder exposure and saline/psilocybin administration on PPD 8
	Observations were recorded every 3 minutes, data represent % observations out of 20 total.
	*Outlier determined by ROUT test, excluded from analysis
B	LATENCY TO RETRIEVE THE FIRST PUP (s)
	Group	CONTROL											CONRTOL											STRESS																STRESS
	Treatment	VEHICLE											PSILOCYBIN											VEHICLE																PSILOCYBIN
	Animal ID	C08	C11	C15	C16	C17	C18	C22	C23	C26	C27	C33	C09	C10	C12	C13	C14	C24	C25	C28	C30	C32	C34	E08	E10	E12	E14	E15	E16	E17	E18	E21	E22	E23	E24	E28	E29	E33	E35	E07	E09	E11	E13	E26	E27	E30	E31	E32	E34
	Latency (s)	2	12	15	25	5	1	11	14	16	4	5	5	6	19	5	23	20	13	9	5	15	10	8	2	5	1	18	16	3	6	5	3	8	4	16	15	10	10	6	2	6	65	10	10	11	12	8	12
	Log-rank (Mantel-Cox) test (recommended)
	Chi square	3.302
	df	3
	P value	0.3474
	P value summary	ns
	Are the survival curves sig different?	No
C	% FULL LITTER CONTACT
	Group	CONTROL											CONRTOL											STRESS																STRESS
	Treatment	VEHICLE											PSILOCYBIN											VEHICLE																PSILOCYBIN
	Animal ID	C08	C11	C15	C16	C17	C18	C22	C23	C26	C27	C33	C09	C10	C12	C13	C14	C24	C25	C28	C30	C32	C34	E08	E10	E12	E14	E15	E16	E17	E18	E21	E22	E23	E24	E28	E29	E33	E35	E07	E09	E11	E13	E26	E27	E30	E31	E32	E34
	PPD8	60	70	85	95	90	70	85	75	85	80	100	0	25	90	90	85	100	60	55	85	65	85	80	45	15	60	55	0	65	80	95	60	45	70	70	80	75	70	70	80	55	75	50	80	70	45	15	60
	ANOVA table	SS (Type III)	DF	MS	F (DFn, DFd)	P value
	Interaction	364.3	1	364.3	F (1, 45) = 0.6701	P=0.4173
	Stress	2876	1	2876	F (1, 45) = 5.290	P=0.0261
	Psilocybin	875.4	1	875.4	F (1, 45) = 1.610	P=0.2110
	Residual	24464	45	543.7
D	% ARCH BACK NURSING
	Group	CONTROL											CONTROL											STRESS																STROSS
	Treatment	VEHICLE											PSILOCYBIN											VEHICLE																PSILOCYBIN
	Animal ID	C08	C11	C15	C16	C17	C18	C22	C23	C26	C27	C33	C09	C10	C12	C13	C14	C24	C25	C28	C30	C32	C34	E08	E10	E12	E14	E15	E16	E17	E18	E21	E22	E23	E24	E25	E29	E33	E35	E07	E09	E11	E13	E26	E27	O30	E31	E32	E34
	PPD8	30	5	70	75	55	50	45	30	70	60	60	0	25	15	45	65	75	55	45	60	25	75	55	30	0	40	30	0	40	35	65	35	25	55	50	50	35	65	45	65	45	0	0	35	45	20	10	35
	ANOVA table	SS (Type III)	DF	MS	F (DFn, DFd)	P value
	Interaction	29.13	1	29.13	F (1, 45) = 0.06402	P=0.8014
	Stress	2155	1	2155	F (1, 45) = 4.735	P=0.0348
	Psilocybin	666.1	1	666.1	F (1, 45) = 1.464	P=0.2326
	Residual	20476	45	455
E	% SNIFFING/LICKING
	Group	CONTROL											CONRTOL											STRESS																STRESS
	Treatment	VEHICLE											PSILOCYBIN											VEHICLE																PSILOCYBIN
	Animal ID	C08	C11	C15	C16	C17	C18	C22	C23	C26	C27	C33	C09	C10	C12	C13	C14	C24	C25	C28	C30	C32	C34	E08	E10	E12	E14	E15	E16	E17	E18	E21	E22	E23	E24	E28	E29	E33	E35	E07	E09	E11	E13	E26	E27	E30	E31	E32	E34
	PPD 8	0	10	15	20	20	15	25	30	10	15	25	0	0	5	25	10	15	0	10	15	20	10	5	15	15	20	25	0	20	35	30	20	10	15	5	20	20	0	20	15	5	0	5	25	10	25	0	5
	ANOVA table	SS (Type III)	DF	MS	F (DFn, DFd)	P value
	Interaction	9.556	1	9.556	F (1, 45) = 0.1142	P=0.7370
	Stress	0.002408	1	0.002408	F (1, 45) = 2.877e-005	P=0.9957
	Psilocybin	418.6	1	418.6	F (1, 45) = 5.003	P=0.0303
	Residual	3765	45	83.68
F	% MATERNAL STRESS-RELATED
	Group	CONTROL											CONRTOL											STRESS																STRESS
	Treatment	VEHICLE											PSILOCYBIN											VEHICLE																PSILOCYBIN
	Animal ID	C08	C11	C15	C16	C17	C18	C22	C23	C26	C27	C33	C09	C10	C12	C13	C14	C24	C25	C28	C30	C32	C34	E08	E10	E12	E14	E15	E16	E17	E18	E21	E22	E23	E24	E28	E29	E33	E35	E07	E09	E11	E13	E26	E27	E30	E31	E32	E34
	PPD 8	30	5	5	0	0	0	0	0	5	0	0	25	20	5	0	0	0	5	20	5	25	0	0	10	5	25	10	70	15	15	5	0	15	10	5	20	10	10	10	5	10	15	5	5	10	15	30	15
	ANOVA table	SS (Type III)	DF	MS	F (DFn, DFd)	P value
	Interaction	113.8	1	113.8	F (1, 42) = 2.026	P=0.1620
	Stress	356.3	1	356.3	F (1, 42) = 6.345	P=0.0157
	Psilocybin	263.8	1	263.8	F (1, 42) = 4.697	P=0.0359
	Residual	2359	42	56.16
G	% AVOIDANCE
	Group	CONTROL											CONRTOL											STRESS																STRESS
	Treatment	VEHICLE											PSILOCYBIN											VEHICLE																PSILOCYBIN
	Animal ID	C08	C11	C15	C16	C17	C18	C22	C23	C26	C27	C33	C09	C10	C12	C13	C14	C24	C25	C28	C30	C32	C34	E08	E10	E12	E14	E15	E16	E17	E18	E21	E22	E23	E24	E28	E29	E33	E35	E07	E09	E11	E13	E26	E27	E30	E31	E32	E34
	PPD 8	5	0	0	5	5	5	10	0	0	10	0	55	0	5	0	5	0	5	15	0	0	0	20	45	20	1	20	15	10	5	0	10	35	35	15	0	0	10	15	90	5	0	30	10	5	5	40	10
	ANOVA table	SS (Type III)	DF	MS	F (DFn, DFd)	P value
	Interaction	13.4	1	13.4	F (1, 43) = 0.1266	P=0.7237
	Stress	1269	1	1269	F (1, 43) = 11.99	P=0.0012
	Psilocybin	33.66	1	33.66	F (1, 43) = 0.3180	P=0.5757
	Residual	4550	43	105.8
H	PROP FRAGMENTED CARE
	Group	CONTROL											CONRTOL											STRESS																STRESS
	Treatment	VEHICLE											PSILOCYBIN											VEHICLE																PSILOCYBIN
	Animal ID	C08	C11	C15	C16	C17	C18	C22	C23	C26	C27	C33	C09	C10	C12	C13	C14	C24	C25	C28	C30	C32	C34	E08	E10	E12	E14	E15	E16	E17	E18	E21	E22	E23	E24	E28	E29	E33	E35	E07	E09	E11	E13	E26	E27	E30	E31	E32	E34
	PPD 8	0.421053	0.105263	0.263158	0.105263	0.0526316	0.210526	0.105263	0.157895	#N/A	0.210526	0	0.368421	0.368421	0.157895	0.105263	0.157895	0	0.210526	0.421053	0.263158	0.421053	0.157895	0.0526316	0.105263	0.157895	0.368421	0.210526	0.421053	0.578947	0.263158	0.0526316	0.210526	0.263158	0.210526	0.105263	0.157895	0.315789	0.263158	0.157895	0.157895	0.263158	0.210526	0.210526	0.157895	0.157895	0.526316	0.421053	0.210526
	ANOVA table	SS (Type III)	DF	MS	F (DFn, DFd)	P value
	Interaction	0.01161	1	0.01161	F (1, 44) = 0.6913	P=0.4102
	Stress	0.01381	1	0.01381	F (1, 44) = 0.8225	P=0.3694
	Psilocybin	0.01874	1	0.01874	F (1, 44) = 1.116	P=0.2966
	Residual	0.7388	44	0.01679
[truncated: 1 more columns]

## Sheet: Figure 2I
Animal ID	Assignment	Arched back nursing nursing	Z-score	Sniffing / licking	Z-score	Avoidance	Z-score	Maternal anxiety	Z-score	Fragmented care	Z-score	Average z score
C08	Control, vehicle	30	0.46025	0	1.46371	5	-0.382519	30*	#VALUE!	0.421053	1.54817	#VALUE!		*Outlier determined by ROUT test, excluded from analysis
C11	Control, vehicle	5	1.59925	10	0.393236	0	-0.821017	5	-0.436903	0.105263	-0.901682	-0.0334227
C15	Control, vehicle	70	-1.36215	15	-0.142002	0	-0.821017	5	-0.436903	0.263158	0.323244	-0.487766		Source of Variation	% of total variation	P value	P value summary	Significant?
C16	Control, vehicle	75	-1.58995	20	-0.67724	5	-0.382519	0	-1.04592	0.105263	-0.901682	-0.919463		Interaction	0.2785	0.6959	ns	No
C17	Control, vehicle	55	-0.678752	20	-0.67724	5	-0.382519	0	-1.04592	0.0526316	-1.30999	-0.818884		Stress	22.59	0.001	**	Yes
C18	Control, vehicle	50	-0.450952	15	-0.142002	5	-0.382519	0	-1.04592	0.210526	-0.0850643	-0.421291		Psilocybin	9.857	0.0244	*	Yes
C22	Control, vehicle	45	-0.223151	25	-1.21248	10	0.0559784	0	-1.04592	0.105263	-0.901682	-0.665451
C23	Control, vehicle	30	0.46025	30	-1.74772	0	-0.821017	0	-1.04592	0.157895	-0.493373	-0.729555		Mum battery
C26	Control, vehicle	70	-1.36215	10	0.393236	0	-0.821017	5	-0.436903	0.210526	-0.0850643	-0.46238		2 WAY ANOVA	ANOVA table	SS (Type III)	DF	MS	F (DFn, DFd)	P value	Eta Squared
C27	Control, vehicle	60	-0.906553	15	-0.142002	10	0.0559784	0	-1.04592	0.210526	-0.0850643	-0.424712			Interaction	0.04725	1	0.04725	F (1, 39) = 0.1550	P=0.6959	0.00249574
C33	Control, vehicle	60	-0.906553	25	-1.21248	0	-0.821017	0	-1.04592	0	-1.7183	-1.14085			Stress	3.833	1	3.833	F (1, 39) = 12.57	P=0.0010	0.202459	LARGE (close to 0.14)
C09	Control, psilocybin	0	1.82705	0	1.46371	55*	#VALUE!	25	1.99916	0.368421	1.13986	#VALUE!			Psilocybin	1.672	1	1.672	F (1, 39) = 5.487	P=0.0244	0.0883149	MEDIUM (close to 0.06)
C10	Control, psilocybin	25	0.68805	0	1.46371	0	-0.821017	20	1.39015	0.368421	1.13986	0.772151			Residual	13.38	41	0.3264
C12	Control, psilocybin	15	1.14365	5	0.928474	5	-0.382519	5	-0.436903	0.157895	-0.493373	0.151866			SS Total	18.9322
C13	Control, psilocybin	45	-0.223151	25	-1.21248	0	-0.821017	0	-1.04592	0.105263	-0.901682	-0.84085
C14	Control, psilocybin	65	-1.13435	10	0.393236	5	-0.382519	0	-1.04592	0.157895	-0.493373	-0.532586
C24	Control, psilocybin	75	-1.58995	15	-0.142002	0	-0.821017	0	-1.04592	0	-1.7183	-1.06344
C25	Control, psilocybin	55	-0.678752	0	1.46371	5	-0.382519	5	-0.436903	0.210526	-0.0850643	-0.0239053
C28	Control, psilocybin	45	-0.223151	10	0.393236	15	0.494476	20	1.39015	0.421053	1.54817	0.720576
C30	Control, psilocybin	60	-0.906553	15	-0.142002	0	-0.821017	5	-0.436903	0.263158	0.323244	-0.396646
C32	Control, psilocybin	25	0.68805	20	-0.67724	0	-0.821017	25	1.99916	0.421053	1.54817	0.547425
C34	Control, psilocybin	75	-1.58995	10	0.393236	0	-0.821017	0	-1.04592	0.157895	-0.493373	-0.711406
E08	Stress, vehicle	55	-0.678752	5	0.928474	20	0.932974	0	-1.04592	0.0526316	-1.30999	-0.234643
E10	Stress, vehicle	30	0.46025	15	-0.142002	45	3.12546	10	0.172113	0.105263	-0.901682	0.542829
E12	Stress, vehicle	0	1.82705	15	-0.142002	20	0.932974	5	-0.436903	0.157895	-0.493373	0.33755
E14	Stress, vehicle	40	0.00464899	20	-0.67724	5	-0.382519	25	1.99916	0.368421	1.13986	0.416783
E15	Stress, vehicle	30	0.46025	25	-1.21248	20	0.932974	10	0.172113	0.210526	-0.0850643	0.0535589
E16	Stress, vehicle	0	1.82705	0	1.46371	15	0.494476	70*	#VALUE!	0.421053	1.54817	#VALUE!
E17	Stress, vehicle	40	0.00464899	20	-0.67724	10	0.0559784	15	0.78113	0.578947	2.7731	0.587523
E18	Stress, vehicle	35	0.232449	35	-2.28295	5	-0.382519	15	0.78113	0.263158	0.323244	-0.26573
E21	Stress, vehicle	65	-1.13435	30	-1.74772	0	-0.821017	5	-0.436903	0.0526316	-1.30999	-1.09
E22	Stress, vehicle	35	0.232449	20	-0.67724	10	0.0559784	0	-1.04592	0.210526	-0.0850643	-0.303959
E23	Stress, vehicle	25	0.68805	10	0.393236	35	2.24847	15	0.78113	0.263158	0.323244	0.886826
E24	Stress, vehicle	55	-0.678752	15	-0.142002	35	2.24847	10	0.172113	0.210526	-0.0850643	0.302952
E28	Stress, vehicle	50	-0.450952	5	0.928474	15	0.494476	5	-0.436903	0.105263	-0.901682	-0.0733172
E29	Stress, vehicle	50	-0.450952	20	-0.67724	0	-0.821017	20	1.39015	0.157895	-0.493373	-0.210487
E33	Stress, vehicle	35	0.232449	20	-0.67724	0	-0.821017	10	0.172113	0.315789	0.731553	-0.0724283
E35	Stress, vehicle	65	-1.13435	0	1.46371	10	0.0559784	10	0.172113	0.263158	0.323244	0.176139
E07	Stress, psilocybin	45	-0.223151	20	-0.67724	15	0.494476	10	0.172113	0.157895	-0.493373	-0.145435
E09	Stress, psilocybin	65	-1.13435	15	-0.142002	90*	#VALUE!	5	-0.436903	0.157895	-0.493373	#VALUE!
E11	Stress, psilocybin	45	-0.223151	5	0.928474	5	-0.382519	10	0.172113	0.263158	0.323244	0.163632
E13	Stress, psilocybin	0	1.82705	0	1.46371	0	-0.821017	15	0.78113	0.210526	-0.0850643	0.633163
E26	Stress, psilocybin	5	1.59925	5	0.928474	30	1.80997	5	-0.436903	0.210526	-0.0850643	0.763146
E27	Stress, psilocybin	35	0.232449	25	-1.21248	10	0.0559784	5	-0.436903	0.157895	-0.493373	-0.370865
E30	Stress, psilocybin	45	-0.223151	10	0.393236	5	-0.382519	10	0.172113	0.157895	-0.493373	-0.106739
E31	Stress, psilocybin	20	0.915851	25	-1.21248	5	-0.382519	15	0.78113	0.52631579*	#VALUE!	#VALUE!
E32	Stress, psilocybin	10	1.37145	0	1.46371	40	2.68697	30	2.60818	0.421053	1.54817	1.9357
E34	Stress, psilocybin	35	0.232449	5	0.928474	10	0.0559784	15	0.78113	0.210526	-0.0850643	0.382594
E36	Stress, psilocybin	15	1.14365	10	0.393236	5	-0.382519	45*	#VALUE!	0.473684	1.95648	#VALUE!

## Sheet: Figure 3B
Group	Animal	Center : time (s)
Control, vehicle	C08	103.1		*Outlier determined by ROUT test, excluded from analysis
Control, vehicle	C11	57.6
Control, vehicle	C15	150		Source of Variation	% of total variation	P value	P value summary	Significant?
Control, vehicle	C16	83		Interaction	0.7693	0.5279	ns	No
Control, vehicle	C17	61.6		Stress	0.133	0.7926	ns	No
Control, vehicle	C18	Missing video		Psilocybin	27.21	0.0005	***	Yes
Control, vehicle	C22	69
Control, vehicle	C23	66.8		ANOVA table	SS (Type III)	DF	MS	F (DFn, DFd)	P value
Control, vehicle	C26	52.5		Interaction	208.6	1	208.6	F (1, 38) = 0.4059	P=0.5279
Control, vehicle	C27	36.8		Stress	36.05	1	36.05	F (1, 38) = 0.07014	P=0.7926
Control, vehicle	C33	103		Psilocybin	7380	1	7380	F (1, 38) = 14.36	P=0.0005
Control, psilocybin	C09	37.5		Residual	19532	38	514
Control, psilocybin	C10	75.7
Control, psilocybin	C12	68.2
Control, psilocybin	C13	67.2
Control, psilocybin	C14	70.2
Control, psilocybin	C24	66
Control, psilocybin	C25	53.1
Control, psilocybin	C28	57.7
Control, psilocybin	C30	26.3
Control, psilocybin	C32	38
Control, psilocybin	C34	55.5
Stress, vehicle	E08	79.1
Stress, vehicle	E10	46
Stress, vehicle	E12	Missing video
Stress, vehicle	E14	Missing video
Stress, vehicle	E15	117.7
Stress, vehicle	E16	98.1
Stress, vehicle	E17	94.2
Stress, vehicle	E18	Missing video
Stress, vehicle	E21	53.5
Stress, vehicle	E22	97.2
Stress, vehicle	E23	71.8
Stress, vehicle	E24	45.9
Stress, vehicle	E28	96.5
Stress, vehicle	E29	114.8
Stress, vehicle	E33	72.4
Stress, vehicle	E35	65.6
Stress, psilocybin	E07	54.1
Stress, psilocybin	E09	49.7
Stress, psilocybin	E11	46.5
Stress, psilocybin	E13	102.7*
Stress, psilocybin	E26	91.8*
Stress, psilocybin	E27	141.8*
Stress, psilocybin	E30	60
Stress, psilocybin	E31	46.1
Stress, psilocybin	E32	42.1
Stress, psilocybin	E34	52.6
Stress, psilocybin	E36	45.2

## Sheet: Figure 3C
Group	Animal ID	Behaviors	Total duration
Control, vehicle	C_08	open arms	6.8734		Source of Variation	% of total variation	P value	P value summary	Significant?
Control, vehicle	C_11	open arms	12.4455		Interaction	4.508	0.1331	ns	No
Control, vehicle	C_15	open arms	20.432		Stress	1.609	0.3656	ns	No
Control, vehicle	C_16	open arms	48.945		Psilocybin	10.41	0.0247	*	Yes
Control, vehicle	C_17	open arms	9.906
Control, vehicle	C_18	open arms	27.768		ANOVA table	SS (Type III)	DF	MS	F (DFn, DFd)	P value
Control, vehicle	C_22	open arms	137.593		Interaction	1914	1	1914	F (1, 44) = 2.341	P=0.1331
Control, vehicle	C_23	open arms	108.853		Stress	683.3	1	683.3	F (1, 44) = 0.8359	P=0.3656
Control, vehicle	C_26	open arms	14.4371		Psilocybin	4419	1	4419	F (1, 44) = 5.406	P=0.0247
Control, vehicle	C_27	open arms	108.539		Residual	35971	44	817.5
Control, vehicle	C_33	open arms	55.3208
Control, psilocybin	C_09	open arms	4.9048
Control, psilocybin	C_10	open arms	35.4347
Control, psilocybin	C_12	open arms	29.4955
Control, psilocybin	C_13	open arms	62.8544
Control, psilocybin	C_14	open arms	23.488
Control, psilocybin	C_24	open arms	0
Control, psilocybin	C_25	open arms	0
Control, psilocybin	C_28	open arms	12.432
Control, psilocybin	C_30	open arms	2.56
Control, psilocybin	C_32	Missing video
Control, psilocybin	C_34	open arms	6.43964
Stress, vehicle	E_08	open arms	39.5387
Stress, vehicle	E_10	open arms	6.70657
Stress, vehicle	E_12	open arms	2.61733
Stress, vehicle	E_14	open arms	20.0547
Stress, vehicle	E_15	open arms	32.2317
Stress, vehicle	E_16	open arms	3.53623
Stress, vehicle	E_17	open arms	42.6878
Stress, vehicle	E_18	open arms	43.303
Stress, vehicle	E_21	open arms	34.689
Stress, vehicle	E_22	open arms	49.5713
Stress, vehicle	E_23	open arms	10.47
Stress, vehicle	E_24	open arms	63.8426
Stress, vehicle	E_28	open arms	25.1913
Stress, vehicle	E_29	open arms	21.154
Stress, vehicle	E_33	open arms	53.244
Stress, vehicle	E_35	open arms	24.6908
Stress, psilocybin	E_07	open arms	3.87046
Stress, psilocybin	E_09	open arms	25.0308
Stress, psilocybin	E_11	open arms	13.2463
Stress, psilocybin	E_13	open arms	38.6004
Stress, psilocybin	E_26	open arms	0
Stress, psilocybin	E_27	open arms	4.316
Stress, psilocybin	E_30	open arms	11.3111
Stress, psilocybin	E_31	open arms	1.68
Stress, psilocybin	E_32	open arms	59.5661
Stress, psilocybin	E_34	open arms	60.4812
Stress, psilocybin	E_36	open arms	34.1001

## Sheet: Figure 3D
Group	Animal	Apparatus	Novel object : number investigations	Novel object : time investigating (s)	Known object : number investigations	Known object : time investigating (s)	NOR - %# investigations	NOR - %Time spent	Total time spent (exclusion criteria <20)	Discrimination index
Control, vehicle	C08	C08	34	29.3	29	26.1	53.97	52.89	55.4	0.0577617
Control, vehicle	C11	Missing video										Source of Variation	% of total variation	P value	P value summary	Significant?
Control, vehicle	C15	Video unscorable due to angle										Interaction	0.002977	0.9753	ns	No
Control, vehicle	C16	C16	18	14.8	15	7.9	54.55	65.2	22.7	0.303965		Stress	0.5412	0.6765	ns	No
Control, vehicle	C17	Video unscorable due to angle										Psilocybin	1.445	0.4963	ns	No
Control, vehicle	C18	C18	27	39.4	36	32.5	42.86	54.8	71.9	0.0959666
Control, vehicle	C22	C22	39	74.4	36	22.6	52	76.7	97	0.534021		ANOVA table	SS (Type III)	DF	MS	F (DFn, DFd)	P value
Control, vehicle	C23	C23	11	15.5	14	7.4	44	67.69	22.9	0.353712		Interaction	7.793e-05	1	7.793e-05	F (1, 32) = 0.0009755	P=0.9753
Control, vehicle	C26	C26	13	20.6	11	7.5	54.17	73.31	28.1	0.466192		Stress	0.01417	1	0.01417	F (1, 32) = 0.1774	P=0.6765
Control, vehicle	C27	C27	30	35.5	31	44.5	49.18	44.38	80	-0.1125		Psilocybin	0.03784	1	0.03784	F (1, 32) = 0.4737	P=0.4963
Control, vehicle	C33	C33	30	43.6	31	30.9	49.18	58.52	74.5	0.17047		Residual	2.557	32	0.07989
Control, psilocybin	C09	C09	38	28.6	33	51.1	53.52	35.88	79.7	-0.282309
Control, psilocybin	C10	C10	41	35.5	33	29.2	55.41	54.87	64.7	0.0973725
Control, psilocybin	C12	Missing video
Control, psilocybin	C13	C13	71	106	23	27.2	75.53	79.58	133.2	0.591592
Control, psilocybin	C14	C14	18	22.4	34	29.9	34.62	42.83	52.3	-0.143403
Control, psilocybin	C24	C24	38	61.7	33	35.1	53.52	63.74	96.8	0.274793
Control, psilocybin	C25	C25	20	35	17	18.4	54.05	65.54	53.4	0.310861
Control, psilocybin	C28	C28	32	31.3	17	23.3	65.31	57.33	54.6	0.14652
Control, psilocybin	C30	C30	15	23.4	18	23.8	45.45	49.58	47.2	-0.00847458
Control, psilocybin	C32	C32	38	62.7	15	18.3	71.7	77.41	81	0.548148
Control, psilocybin	C34	C34	5	3	7	3	41.67	50	6
Stress, vehicle	E08	E08	19	12.4	15	3.5	55.88	77.99	15.9
Stress, vehicle	E10	Missing video
Stress, vehicle	E12	Camera stopped mid-video
Stress, vehicle	E14	E14	69	53.3	12	11.7	85.19	82	65	0.64
Stress, vehicle	E15	E15	26	22.4	22	23.3	54.17	49.02	45.7	-0.0196937
Stress, vehicle	E16	Video unscorable due to angle
Stress, vehicle	E17	E17	39	41.7	16	10.6	70.91	79.73	52.3	0.594646
Stress, vehicle	E18	E18	21	30.9	45	19.5	31.82	61.31	50.4	0.22619
Stress, vehicle	E21	E21	17	29.9	32	52.5	34.69	36.29	82.4	-0.274272
Stress, vehicle	E22	E22	21	49.7	5	10.2	80.77	82.97	59.9	0.659432
Stress, vehicle	E23	E23	27	29	26	20.3	50.94	58.82	49.3	0.176471
Stress, vehicle	E24	E24	20	19.1	13	19.3	60.61	49.74	38.4	-0.00520833
Stress, vehicle	E28	E28	25	39.8	27	24.9	48.08	61.51	64.7	0.230294
Stress, vehicle	E29	E29	52	80.8	36	24	59.09	77.1	104.8	0.541985
Stress, vehicle	E33	E33	29	47	15	9.1	65.91	83.78	56.1	0.675579
Stress, vehicle	E35	E35	22	23.6	31	30	41.51	44.03	53.6	-0.119403
Stress, Psilocybin	E07	E07	9	9.1	10	3.1	47.37	74.59	12.2
Stress, Psilocybin	E09	Missing video
Stress, Psilocybin	E11	Missing video
Stress, Psilocybin	E13	E13	43	45	13	17.8	76.79	71.66	62.8	0.433121
Stress, Psilocybin	E26	E26	40	35.2	28	17.8	58.82	66.42	53	0.328302
Stress, Psilocybin	E27	E27	23	20.2	16	16.5	58.97	55.04	36.7	0.100817
Stress, Psilocybin	E30	E30	6	3.8	2	3	75	55.88	6.8
Stress, Psilocybin	E31	E31	22	22.6	18	10.1	55	69.11	32.7	0.382263
Stress, Psilocybin	E32	E32	39	27.9	28	27.2	58.21	50.64	55.1	0.0127042
Stress, Psilocybin	E34	E34	9	8.9	15	11.6	37.5	43.41	20.5	-0.131707
Stress, Psilocybin	E36	E36	35	51.3	32	25.8	52.24	66.54	77.1	0.330739

## Sheet: Figure 3E
Group	Animal ID	Behaviors	Total duration
Control, vehicle	C_08	self grooming	174.598
Control, vehicle	C_11	self grooming	137.935		Source of Variation	% of total variation	P value	P value summary	Significant?
Control, vehicle	C_15	self grooming	109.94		Interaction	2.594	0.2785	ns	No
Control, vehicle	C_16	self grooming	163.084		Stress	0.1209	0.8139	ns	No
Control, vehicle	C_17	self grooming	114.574		Psilocybin	2.745	0.2652	ns	No
Control, vehicle	C_18	self grooming	161.428
Control, vehicle	C_22	self grooming	178.281		ANOVA table	SS (Type III)	DF	MS	F (DFn, DFd)	P value
Control, vehicle	C_23	self grooming	225.536		Interaction	2417	1	2417	F (1, 44) = 1.204	P=0.2785
Control, vehicle	C_26	self grooming	159.877		Stress	112.6	1	112.6	F (1, 44) = 0.05609	P=0.8139
Control, vehicle	C_27	self grooming	191.614		Psilocybin	2558	1	2558	F (1, 44) = 1.274	P=0.2652
Control, vehicle	C_33	self grooming	137.128
Control, psilocybin	C_09	self grooming	167.798
Control, psilocybin	C_10	self grooming	171.632
Control, psilocybin	C_12	self grooming	26.2664
Control, psilocybin	C_13	self grooming	160.936
Control, psilocybin	C_14	self grooming	109.832
Control, psilocybin	C_24	self grooming	139.781
Control, psilocybin	C_25	self grooming	110.684
Control, psilocybin	C_28	self grooming	118.656
Control, psilocybin	C_30	self grooming	169.092
Control, psilocybin	C_32	self grooming	133.515
Control, psilocybin	C_34	self grooming	123.906
Stress, vehicle	E_08	self grooming	168.098
Stress, vehicle	E_10	self grooming	175.601
Stress, vehicle	E_12	self grooming	48.5543
Stress, vehicle	E_14	self grooming	118.245
Stress, vehicle	E_15	self grooming	141.302
Stress, vehicle	E_16	self grooming	143.803
Stress, vehicle	E-17	self grooming	129.967
Stress, vehicle	E_18	self grooming	127.45
Stress, vehicle	E_21	self grooming	161.566
Stress, vehicle	E_22	self grooming	146.738
Stress, vehicle	E_23	self grooming	208.811
Stress, vehicle	E_24	self grooming	215.589
Stress, vehicle	E_28	self grooming	188.02
Stress, vehicle	E_29	self grooming	171.974
Stress, vehicle	E_33	self grooming	186.226
Stress, vehicle	E_35	self grooming	38.3328
Stress, psilocybin	E_07	self grooming	140.232
Stress, psilocybin	E_09	self grooming	168.795
Stress, psilocybin	E_11	self grooming	25.0664
Stress, psilocybin	E_13	self grooming	170.832
Stress, psilocybin	E_26	self grooming	189.492
Stress, psilocybin	E_27	self grooming	176.056
Stress, psilocybin	E_30	self grooming	131.418
Stress, psilocybin	E_31	self grooming	131.581
Stress, psilocybin	E_32	self grooming	205.582
Stress, psilocybin	E-34	Not coded because lid was off
Stress, psilocybin	E_36	self grooming	138.244

## Sheet: Figure 3F
Group	Observations	Behaviors	% time immobile
Control, vehicle	C_08	Immobility	27.5871		Source of Variation	% of total variation	P value	P value summary	Significant?
Control, vehicle	C_11	Immobility	24.1336		Interaction	0.0008975	0.9839	ns	No
Control, vehicle	C_15	Immobility	51.4785		Stress	5.656	0.1144	ns	No
Control, vehicle	C_16	Immobility	43.8053		Psilocybin	1.866	0.3598	ns	No
Control, vehicle	C_17	Immobility	30.168
Control, vehicle	C_18	Immobility	42.9388		ANOVA table	SS (Type III)	DF	MS	F (DFn, DFd)	P value
Control, vehicle	C_22	Immobility	44.9723		Interaction	0.02301	1	0.02301	F (1, 42) = 0.0004124	P=0.9839
Control, vehicle	C_23	Immobility	40.5728		Stress	145	1	145	F (1, 42) = 2.599	P=0.1144
Control, vehicle	C_26	Immobility	36.3169		Psilocybin	47.82	1	47.82	F (1, 42) = 0.8572	P=0.3598
Control, vehicle	C_27	Immobility	37.1819		Residual	2343	42	55.79
Control, vehicle	C_33	Immobility	33.5064
Control, psilocybin	C_09	Immobility	32.1156
Control, psilocybin	C_10	Immobility	29.6444
Control, psilocybin	C_12	Immobility	36.3958
Control, psilocybin	C_13	Immobility	23.4346
Control, psilocybin	C_14	Immobility	46.4649
Control, psilocybin	C_24	Immobility	30.8339
Control, psilocybin	C_25	Immobility	43.1875
Control, psilocybin	C_28	Immobility	38.1958
Control, psilocybin	C_30	Immobility	41.4547
Control, psilocybin	C_32	Immobility	38.3728
Control, psilocybin	C_34	Immobility	30.2533
Stress, vehicle	E_08	Immobility	39.6658
Stress, vehicle	E_10	Video didn't record
Stress, vehicle	E_12	Immobility	35.7725
Stress, vehicle	E_14	Immobility	53.0971
Stress, vehicle	E_15	Immobility	44.8307
Stress, vehicle	E_16	Immobility	45.2422
Stress, vehicle	E_17	Immobility	50.6138
Stress, vehicle	E_18	Immobility	26.2327
Stress, vehicle	E_21	Immobility	41.3264
Stress, vehicle	E_22	Immobility	33.4888
Stress, vehicle	E_23	Immobility	34.124
Stress, vehicle	E_24	Immobility	47.804
Stress, vehicle	E_28	Immobility	39.3972
Stress, vehicle	E_29	Immobility	40.6933
Stress, vehicle	E_33	Immobility	48.0339
Stress, vehicle	E_35	Immobility	37.2347
Stress, psilocybin	E_07	Immobility	46.6793
Stress, psilocybin	E_09	Video didn't record
Stress, psilocybin	E_11	Video didn't record
Stress, psilocybin	E_13	Immobility	48.5676
Stress, psilocybin	E_26	Immobility	29.3244
Stress, psilocybin	E_27	Immobility	38.3469
Stress, psilocybin	E_30	Immobility	43.3789
Stress, psilocybin	E_31	Immobility	43.5908
Stress, psilocybin	E_32	Immobility	29.8958
Stress, psilocybin	E_34	Immobility	41.8003
Stress, psilocybin	E_36	Immobility	29.8794

## Sheet: Figure 3G
Animal ID	Assignment	OFT time in center	OFT z-score	NOR discrimination	NOR z-score	EPM open arms	EPM z-score	Splash test grooming	Splash test z-score	FST immobility %	FST z-score	Average z score
C08	Control, vehicle	103.1	-1.37233	0.0577617	0.620275	6.8734	0.779433	174.598	-0.630277	27.5871	-1.44888	-0.410357		2 WAY ANOVA	ANOVA table	SS (Type III)	DF	MS	F (DFn, DFd)	P value	Eta Squared
C11	Control, vehicle	57.6	0.396896			12.4455	0.594051	137.935	0.193144	24.1336	-1.90645	-0.180591			Interaction	0.1734	1	0.1734	F (1, 45) = 0.7856	P=0.3801	0.0142877
C15	Control, vehicle	150	-3.196			20.432	0.328342	109.94	0.821888	51.4785	1.7166	-0.0822907			Stress	0.2839	1	0.2839	F (1, 45) = 1.287	P=0.2627	0.0233926	SMALL (close to 0.01
C16	Control, vehicle	83	-0.590761	0.303965	-0.279875	48.945	-0.620276	163.084	-0.371682	43.8053	0.699933	-0.232532			Psilocybin	1.749	1	1.749	F (1, 45) = 7.925	P=0.0072	0.144113	LARGE (close to 0.14)
C17	Control, vehicle	61.6	0.241359			9.906	0.678539	114.574	0.717812	30.168	-1.10693	0.132696			Residual	9.93	45	0.2207
C18	Control, vehicle			0.0959666	0.480593	27.768	0.0842758	161.428	-0.33449	42.9388	0.58513	0.203877			SS Total	12.1363
C22	Control, vehicle	69	-0.0463832	0.534021	-1.12099	137.593	-3.56957	178.281	-0.712994	44.9723	0.854562	-0.919075
C23	Control, vehicle	66.8	0.0391619	0.353712	-0.461757	108.853	-2.6134	225.536	-1.7743	40.5728	0.271655	-0.907728
C26	Control, vehicle	52.5	0.595205	0.466192	-0.873	14.4371	0.527791	159.877	-0.299656	36.3169	-0.292226	-0.0683772
C27	Control, vehicle	36.8	1.20569	-0.1125	1.24277	108.539	-2.60295	191.614	-1.01244	37.1819	-0.177618	-0.26891
C33	Control, vehicle	103	-1.36844	0.17047	0.2082	55.3208	-0.832397	137.128	0.211268	33.5064	-0.664609	-0.489196
C09	Control, psilocybin	37.5	1.17847	-0.282309	1.86362	4.9048	0.844927	167.798	-0.477555	32.1156	-0.848887	0.512114
C10	Control, psilocybin	75.7	-0.306907	0.0973725	0.475453	35.4347	-0.170793	171.632	-0.563663	29.6444	-1.1763	-0.348441
C12	Control, psilocybin	68.2	-0.0152759			29.4955	0.0268024	26.2664	2.70113	36.3958	-0.281774	0.60772
C13	Control, psilocybin	67.2	0.0236082	0.591592	-1.33148	62.8544	-1.08304	160.936	-0.32344	23.4346	-1.99907	-0.942683
C14	Control, psilocybin	70.2	-0.0930441	-0.143403	1.35576	23.488	0.22667	109.832	0.824314	46.4649	1.05232	0.673205
C24	Control, psilocybin	66	0.0702691	0.274793	-0.173221	0	1.00811	139.781	0.151684	30.8339	-1.0187	0.00762803
C25	Control, psilocybin	53.1	0.571874	0.310861	-0.30509	0	1.00811	110.684	0.805179	43.1875	0.618085	0.539631
C28	Control, psilocybin	57.7	0.393007	0.14652	0.295763	12.432	0.5945	118.656	0.626134	38.1958	-0.0432838	0.373224
C30	Control, psilocybin	26.3	1.61397	-0.00847458	0.862444	2.56	0.922938	169.092	-0.506617	41.4547	0.388501	0.656247
C32	Control, psilocybin	38	1.15902	0.548148	-1.17264			133.515	0.292413	38.3728	-0.0198396	0.0647391
C34	Control, psilocybin	55.5	0.478552			6.43964	0.793864	123.906	0.508223	30.2533	-1.09562	0.171255
E08	Stress, vehicle	79.1	-0.439113			39.5387	-0.307332	168.098	-0.484292	39.6658	0.151483	-0.269814
E10	Stress, vehicle	46	0.847951			6.70657	0.784983	175.601	-0.652804			0.32671
E12	Stress, vehicle					2.61733	0.921031	48.5543	2.20056	35.7725	-0.364362	0.919076
E14	Stress, vehicle			0.64	-1.50846	20.0547	0.340895	118.245	0.635365	53.0971	1.93105	0.349712
E15	Stress, vehicle	117.7	-1.94004	-0.0196937	0.903462	32.2317	-0.0642301	141.302	0.117524	44.8307	0.835805	-0.0294957
E16	Stress, vehicle	98.1	-1.17791			3.53623	0.890459	143.803	0.0613533	45.2422	0.890327	0.166057
E17	Stress, vehicle	94.2	-1.02626	0.594646	-1.34264	42.6878	-0.412101	129.967	0.372098	50.6138	1.60202	-0.161377
E18	Stress, vehicle			0.22619	0.00447784	43.303	-0.432569	127.45	0.428628	26.2327	-1.62834	-0.40695
E21	Stress, vehicle	53.5	0.556321	-0.274272	1.83423	34.689	-0.145984	161.566	-0.337589	41.3264	0.371494	0.455695
E22	Stress, vehicle	97.2	-1.14292	0.659432	-1.57951	49.5713	-0.641113	146.738	-0.00456441	33.4888	-0.666935	-0.807008
E23	Stress, vehicle	71.8	-0.155259	0.176471	0.18626	10.47	0.659775	208.811	-1.39867	34.124	-0.582781	-0.258135
E24	Stress, vehicle	45.9	0.85184	-0.00520833	0.850502	63.8426	-1.11592	215.589	-1.5509	47.804	1.22975	0.0530546
E28	Stress, vehicle	96.5	-1.1157	0.230294	-0.0105239	25.1913	0.170002	188.02	-0.931724	39.3972	0.115894	-0.35441
E29	Stress, vehicle	114.8	-1.82728	0.541985	-1.15011	21.154	0.304322	171.974	-0.571344	40.6933	0.287621	-0.591357
E33	Stress, vehicle	72.4	-0.178589	0.675579	-1.63855	53.244	-0.763303	186.226	-0.891432	48.0339	1.2602	-0.442333
E35	Stress, vehicle	65.6	0.0858228	-0.119403	1.26801	24.6908	0.186653	38.3328	2.43013	37.2347	-0.170626	0.759998
E07	Stress, psilocybin	54.1	0.53299			3.87046	0.87934	140.232	0.141555	46.6793	1.08073	0.658653
E09	Stress, psilocybin	49.7	0.70408			25.0308	0.175342	168.795	-0.499946			0.126492
E11	Stress, psilocybin	46.5	0.828509			13.2463	0.567408	25.0664	2.72808			1.37467
E13	Stress, psilocybin			0.433121	-0.752087	38.6004	-0.276115	170.832	-0.545696	48.5676	1.33091	-0.0607462
E26	Stress, psilocybin			0.328302	-0.368855	0	1.00811	189.492	-0.964784	29.3244	-1.21869	-0.386056
E27	Stress, psilocybin			0.100817	0.462858	4.316	0.864517	176.056	-0.663022	38.3469	-0.0232624	0.160272
E30	Stress, psilocybin	60	0.303574			11.3111	0.631792	131.418	0.33951	43.3789	0.643443	0.47958
E31	Stress, psilocybin	46.1	0.844063	0.382263	-0.566144	1.68	0.952216	131.581	0.335849	43.5908	0.671524	0.447502
E32	Stress, psilocybin	42.1	0.999599	0.0127042	0.785012	59.5661	-0.973637	205.582	-1.32615	29.8958	-1.14299	-0.331633
E34	Stress, psilocybin	52.6	0.591316	-0.131707	1.313	60.4812	-1.00408			41.8003	0.434285	0.33363
E36	Stress, psilocybin	45.2	0.879059	0.330739	-0.377766	34.1001	-0.126391	138.244	0.186204	29.8794	-1.14516	-0.116811

## Sheet: Figure 4B
Group	Apparatus	Sex	Center : time	%time in center
Control, vehicle	C08F	F	298	16.5556
Control, vehicle	C11F	F	305.4	16.9667		*Outlier determined by ROUT test, excluded from analysis
Control, vehicle	C15F	F	356.3	19.7944
Control, vehicle	C16F	F	184.8	10.2667		Source of Variation	% of total variation	P value	P value summary	Significant?
Control, vehicle	C22F	F	262.3	14.5722		Sex	2.131	0.2108	ns	No
Control, vehicle	C23F	F	148.1	8.22778		Stress	5.857	0.0399	*	Yes
Control, vehicle	C26F	F	301.1	16.7278		Psilocybin	0.001465	0.9737	ns	No
Control, vehicle	C11M	M	264.8	14.7111		Sex x Stress	0.01084	0.9285	ns	No
Control, vehicle	C15M	M	253.7	14.0944		Sex x Psilocybin	0.275	0.6514	ns	No
Control, vehicle	C16M	M	139.3	7.73889		Stress x Psilocybin	0.2396	0.6732	ns	No
Control, vehicle	C17M	M	241.7	13.4278		Sex x Stress x Psilocybin	0.4036	0.5842	ns	No
Control, vehicle	C18M	M	243.9	13.55
Control, vehicle	C22M	M	364.3	20.2389		ANOVA table	SS (Type III)	DF	MS	F (DFn, DFd)	P value
Control, vehicle	C23M	M	280.3	15.5722		Sex	8676	1	8676	F (1, 68) = 1.596	P=0.2108
Control, vehicle	C26M	M	303.6	16.8667		Stress	23848	1	23848	F (1, 68) = 4.387	P=0.0399
Control, vehicle	C27M	M	349.1	19.3944		Psilocybin	5.965	1	5.965	F (1, 68) = 0.001097	P=0.9737
Control, psilocybin	C09F	F	312	17.3333		Sex x Stress	44.14	1	44.14	F (1, 68) = 0.008121	P=0.9285
Control, psilocybin	C10F	F	225	12.5		Sex x Psilocybin	1120	1	1120	F (1, 68) = 0.2060	P=0.6514
Control, psilocybin	C12F	F	296	16.4444		Stress x Psilocybin	975.4	1	975.4	F (1, 68) = 0.1795	P=0.6732
Control, psilocybin	C13F	F	124.3	6.90556		Sex x Stress x Psilocybin	1643	1	1643	F (1, 68) = 0.3024	P=0.5842
Control, psilocybin	C14F	F	230.7	12.8167		Residual	369607	68	5435
Control, psilocybin	C25F	F	202	11.2222
Control, psilocybin	C28F	F	353.8	19.6556
Control, psilocybin	C30F	F	218.6	12.1444
Control, psilocybin	C34F	F	196.7	10.9278
Control, psilocybin	C09M	M	289.5	16.0833
Control, psilocybin	C10M	M	255.3	14.1833
Control, psilocybin	C12M	M	324.8	18.0444
Control, psilocybin	C14M	M	338.9	18.8278
Control, psilocybin	C25M	M	281.8	15.6556
Control, psilocybin	C32M	M	262.8	14.6
Control, psilocybin	C34M	M	211.4	11.7444
Stress, vehicle	E08F	F	303	16.8333
Stress, vehicle	E12F	F	6.3	0.35
Stress, vehicle	E14F	F	259.3	14.4056
Stress, vehicle	E15F	F	251.7	13.9833
Stress, vehicle	E16F	F	140.7	7.81667
Stress, vehicle	E17F	F	112.1	6.22778
Stress, vehicle	E18F	F	211.7	11.7611
Stress, vehicle	E21F	F	149.2	8.28889
Stress, vehicle	E22F	F	279	15.5
Stress, vehicle	E23F	F	222.6	12.3667
Stress, vehicle	E24F	F	305.8	16.9889
Stress, vehicle	E28F	F	218.9	12.1611
Stress, vehicle	E29F	F	219.4	12.1889
Stress, vehicle	E35F	F	311.7	17.3167
Stress, vehicle	E08M	M	348.6	19.3667
Stress, vehicle	E10M	M	179.5	9.97222
Stress, vehicle	E12M	M	307	17.0556
Stress, vehicle	E15M	M	183.8	10.2111
Stress, vehicle	E16M	M	307.8	17.1
Stress, vehicle	E17M	M	266.7	14.8167
Stress, vehicle	E21M	M	170.7	9.48333
Stress, vehicle	E24M	M	123.6	6.86667
Stress, vehicle	E29M	M	210.2	11.6778
Stress, vehicle	E33M	M	537.6*	#VALUE!
Stress, vehicle	E35M	M	258.2	14.3444
Stress, psilocybin	E07F	F	363.3	20.1833
Stress, psilocybin	E09F	F	260	14.4444
Stress, psilocybin	E11F	F	132.9	7.38333
Stress, psilocybin	E13F	F	223.4	12.4111
Stress, psilocybin	E26F	F	172.8	9.6
Stress, psilocybin	E27F	F	257.3	14.2944
Stress, psilocybin	E30F	F	141.4	7.85556
Stress, psilocybin	E31F	F	253.4	14.0778
Stress, psilocybin	E32F	F	229.1	12.7278
Stress, psilocybin	E36F	F	187.2	10.4
Stress, psilocybin	E07M	M	265.7	14.7611
Stress, psilocybin	E09M	M	399.3	22.1833
Stress, psilocybin	E11M	M	114.2	6.34444
Stress, psilocybin	E13M	M	261.4	14.5222
Stress, psilocybin	E26M	M	329.5	18.3056
Stress, psilocybin	E27M	M	171.5	9.52778
Stress, psilocybin	E31M	M	218.8	12.1556
Stress, psilocybin	E34M	M	221.3	12.2944
Stress, psilocybin	E36M	M	148.2	8.23333
Stress, psilocybin	E30M	M	277.1	15.3944

[truncated: 24 more sheets: Figure 4C, Figure 4D, Figure 4E, Figure 4F, Figure 4G, Figure 4H, Figure 5B-C, Figure 5E, Figure 5F, Figure 5G, Figure 5H, Figure 5I, Figure 5J, Figure 5K, Figure 6B, Figure 6C-I, Figure 6J, Figure S1, Figure S2, Figure S3 …]
